# Supplementary material for: Evolution and Classification of Myosins, a Paneukaryotic Whole-Genome Approach
Source: Genome Biol Evol. 2014 Jan 18;6(2):290–305. doi: 10.1093/gbe/evu013 (PMC3942036; doi:10.1093/gbe/evu013)
Supplement: Supplementary Data [file supp_evu013_suppl_data.zip]

Archive with 2 entries (2 files):
- Sebe-Pedros_myosin_SupplMaterial.pdf
- DataS1.fasta
